# Supplementary material for: CCN1-Mediated Signaling in Placental Villous Tissues after SARS-CoV-2 Infection in Term Pregnant Women: Implications for Dysregulated Angiogenesis
Source: Curr Issues Mol Biol. 2024 Apr 18;46(4):3533–50. doi: 10.3390/cimb46040221 (PMC11049059; doi:10.3390/cimb46040221)
Supplement: Supplementary file 1 [file cimb-46-00221-s001.zip]

Archive with 1 entries (1 files):
- cimb-2935490-supplementary.pdf
